# Supplementary material for: Data Resource Profile: The Multiple Sclerosis Documentation System 3D and AOK PLUS Linked Database (MSDS-AOK PLUS)
Source: J Clin Med. 2023 Feb 10;12(4):1441. doi: 10.3390/jcm12041441 (PMC9962623; doi:10.3390/jcm12041441)
Supplement: Supplementary file 1 [file jcm-12-01441-s001.zip]

Archive with 1 entries (1 files):
- jcm-2193419-supplementary.pdf
